# Supplementary material for: Simulated Microgravity Inhibits the Proliferation of Chang Liver Cells by Attenuation of the Major Cell Cycle Regulators and Cytoskeletal Proteins
Source: Int J Mol Sci. 2021 Apr 27;22(9):4550. doi: 10.3390/ijms22094550 (PMC8123698; doi:10.3390/ijms22094550)
Supplement: Supplementary file 1 [file ijms-22-04550-s001.zip]

Archive with 1 entries (1 files):
- ijms-1189606-supplementary.pdf
